# Supplementary material for: Overexpression of Global Regulator SCrp Leads to the Discovery of New Angucyclines in Streptomyces sp. XS-16
Source: Mar Drugs. 2023 Apr 14;21(4):240. doi: 10.3390/md21040240 (PMC10146017; doi:10.3390/md21040240)
Supplement: Supplementary file 1 [file marinedrugs-21-00240-s001.zip]

Archive with 1 entries (1 files):
- marinedrugs-2266681-supplementary.pdf
